# Supplementary material for: Targeting Arginase 1 but Not Arginase 2 Protects from Myocardial Ischemia–Reperfusion Injury via Nitric Oxide Signaling by Red Blood Cells in Type 2 Diabetes
Source: Antioxidants (Basel). 2026 Jan 1;15(1):58. doi: 10.3390/antiox15010058 (PMC12837884; doi:10.3390/antiox15010058)
Supplement: Supplementary file 1 [file antioxidants-15-00058-s001.zip]

Archive with 1 entries (1 files):
- antioxidants-4030200-supplementary.pdf
